# Supplementary material for: Nineteen-year prognosis in Japanese patients with biopsy-proven nonalcoholic fatty liver disease: Lean versus overweight patients
Source: PLoS One. 2020 Nov 13;15(11):e0241770. doi: 10.1371/journal.pone.0241770 (PMC7665822; doi:10.1371/journal.pone.0241770)
Supplement: S1 Table — Date are presented as the number (%) of patients. (XLSX) [file pone.0241770.s009.xlsx]

## Sheet: S1 Table
S1 Table. Baseline histological characteristics.
Variables	Total		Lean (n=102)				Overweight (n=121)			P valuea
	(n = 223)		Total (n=102)	Female (n=33)	Male (n=69)		Total (n=121)	Female (n=42)	Male (n=79)
Pathological findings
NASH	167 (74.9)		70 (68.6)	26 (78.8)	44 (63.8)		97 (80.2)	33 (78.6)	64 (81.0)	0.048
Steatosis
1	81 (36.3)		47 (46.1)	17 (51.7)	30 (41.4)		34 (28.1)	16 (38.1)	18 (22.8)
2	53 (23.8)		23 (22.5)	5 (15.2)	18 (26.1)		30 (24.8)	9 (21.4)	21 (26.6)
3	89 (39.9)		32 (31.4)	11 (33.3)	21 (30.4)		57 (47.1)	17 (40.5)	40 (50.6)	0.001
Lobular inflammation
0	6 (2.7)		5 (4.9)	2 (6.1)	3 (4.3)		1 (0.8)	0 (0.0)	1 (1.3)
1	173 (77.6)		82 (80.4)	25 (75.8)	57 (82.6)		91 (75.2)	30 (71.4)	61 (77.2)
2	42 (18.8)		14 (13.7)	5 (15.2)	9 (13.0)		28 (23.1)	11 (26.2)	17 (21.5)
3	2 (0.9)		1 (1.0)	1 (3.0)	0 (0)		1 (0.8)	1 (2.4)	0 (0.0)	< 0001
Portal inflammation
0	19 (8.5)		13 (12.7)	4 (12.1)	9 (13.0)		6 (5.0)	2 (4.8)	4 (5.1)
1	161 (72.2)		74 (72.5)	21 (63.6)	53 (76.8)		87 (71.9)	26 (61.9)	61 (77.2)
2	39 (17.5)		15 (14.7)	8 (24.2)	7 (10.1)		24 (19.8)	10 (23.8)	14 (17.7)
3	4 (1.8)		0 (0.0)	0 (0.0)	0 (0.0)		4 (3.4)	4 (9.6)	0 (0.0)	0.12
Ballooning
0	36 (16.1)		27 (26.5)	9 (27.3)	18 (26.1)		9 (7.4)	3 (7.1)	6 (7.6)
1	132 (59.2)		54 (52.9)	17 (51.5)	37 (53.6)		78 (64.5)	23 (54.8)	55 (69.6)
2	55 (24.6)		21 (20.6)	7 (21.2)	14 (20.3)		34 (28.1)	16 (38.1)	18 (22.8)	0.002
Fibrosis stage
0	96 (43.0)		61 (59.8)	17 (51.5)	44 (63.8)		35 (28.9)	12 (28.6)	23 (29.1)
1	48 (21.5)		19 (18.6)	4 (12.1)	15 (21.7)		29 (24.0)	7 (16.7)	22 (27.8)
2	43 (19.3)		14 (13.7)	6 (18.2)	8 (11.6)		29 (24.0)	6 (14.3)	23 (29.1)
3	27 (12.1)		5 (4.9)	4 (12.1)	1 (1.4)		22 (18.2)	12 (28.6)	10 (12.7)
4	9 (4.0)		3 (2.9)	2 (6.1)	1 (1.4)		6 (5.0)	5 (11.9)	1 (1.3)	0.002
Date are presented as the number (%) of patients.
a. Lean vs overweight patients.
