# Supplementary material for: Nineteen-year prognosis in Japanese patients with biopsy-proven nonalcoholic fatty liver disease: Lean versus overweight patients
Source: PLoS One. 2020 Nov 13;15(11):e0241770. doi: 10.1371/journal.pone.0241770 (PMC7665822; doi:10.1371/journal.pone.0241770)
Supplement: S2 Table — Each value represents mean ± standard deviation. The number of patients who have available data is shown in parenthesis. (XLSX) [file pone.0241770.s010.xlsx]

## Sheet: S2Ttable
S2 Table. Baseline laboratory data
		Lean a (n = 102)								Overweight b (n = 121)
		Total		Female		Male		P value c		Total		Female		Male		P value d		P value e
		(n = 102)		(n = 33)		(n = 69)				(n = 121)		(n = 42)		(n = 79)
White blood cell	( /μL)	5990 ± 1745	(79)	5322 ± 1583	(27)	6337 ± 1738	(52)	0.013		6743 ± 2014	(98)	5908 ± 1891	(36)	7227 ± 1936	(62)	0.001		0.009
Hemoglobin	(g/dL)	15.7 ± 12.3	(79)	13.0 ± 1.9	(27)	14.9 ± 1.1	(52)	< 0.001		14.6 ± 1.8	(97)	13.1 ± 1.7	(36)	15.4 ± 1.3	(61)	< 0.001		0.24
Platelet count	(×104/μL)	22.8 ± 6.3	(78)	21.2 ± 7.1	(27)	23.6 ± 5.7	(51)	0.11		23.5 ± 8.4	(97)	22.7 ± 11.4	(35)	23.9 ± 6.2	(62)	0.5		0.53
Prothrombin activity	(%)	99 ± 24	(49)	95 ± 28	(20)	101 ± 21	(29)	0.43		102 ± 14	(62)	97 ± 16	(23)	105 ± 11	(39)	0.03		0.39
Albumin	(g/dL)	4.3 ± 0.4	(83)	4.1 ± 0.5	(27)	4.4 ± 0.3	(56)	0.001		4.3 ± 0.6	(107)	4.1 ± 0.6	(41)	4.4 ± 0.5	(66)	0.002		0.63
AST	(IU/L)	62 ± 94	(88)	99 ± 145	(29)	44 ± 44	(59)	0.009		58 ± 44	(107)	73 ± 58	(42)	49 ± 30	(72)	0.005		0.68
ALT	(IU/L)	98 ± 142	(88)	130 ± 226	(29)	83 ± 70	(59)	0.15		110 ± 96	(114)	116 ± 117	(42)	106 ± 82	(72)	0.63		0.5
Gamma-glutamyltransferase	(IU/L)	97 ± 112	(88)	86 ± 112	(28)	103 ± 112	(55)	0.52		79 ± 73	(114)	87 ± 98	(36)	75 ± 55	(67)	0.45		0.21
Bilirubin	(mg/dL)	1.4 ± 3.3	(84)	1.2 ± 2.0	(28)	1.5 ± 3.8	(56)	0.73		0.8 ± 0.7	(103)	0.9 ± 1.0	(37)	0.8 ± 0.4	(66)	0.68		0.15
Total cholesterol	(mg/dL)	201 ± 46	(79)	196 ± 55	(27)	203 ± 41	(52)	0.54		202 ± 33	(104)	197 ± 31	(34)	205 ± 33	(70)	0.24		0.83
Triglyceride	(mg/dL)	194 ± 150	(82)	161 ± 127	(28)	211 ± 160	(54)	0.16		205 ± 160	(104)	170 ± 100	(33)	221 ± 179	(71)	0.13		0.64
Glucose	(mg/dL)	112 ± 49	(77)	122 ± 55	(27)	106 ± 45	(50)	0.2		116 ± 47	(96)	128 ± 43	(32)	110 ± 49	(64)	0.081		0.55
Creatinine	(mg/dL)	0.8 ± 0.2	(71)	0.6 ± 0.1	(26)	0.9 ± 0.1	(45)	< 0.001		0.8 ± 0.2	(88)	0.7 ± 0.2	(31)	0.9 ± 0.2	(57)	< 0.001		0.37
Uric acid	(mg/dL)	5.9 ± 1.6	(66)	5.4 ± 1.7	(25)	6.2 ± 1.4	(41)	0.028		6.1 ± 1.8	(78)	4.9 ± 1.2	(26)	6.7 ± 1.7	(52)	< 0.001		0.41
FIB4 index		1.50 ± 1.81	(78)	2.51 ± 2.58	(27)	0.96 ± 0.84	(50)	< 0.001		1.40 ± 1.39	(97)	2.20 ± 0.58	(35)	0.95 ± 1.04	(62)	< 0.001		0.68
AST, aspartate aminotransferase; ALT, alanine aminotransferase; FIB4 index, Fibrosis-4 index.
a. Lean, BMI < 25 kg/m2 , b. Overweight, BMI ≥ 25 kg/m2, c. Female vs male in lean patients. d. Female vs male in overweight patients.
