# Supplementary material for: Nineteen-year prognosis in Japanese patients with biopsy-proven nonalcoholic fatty liver disease: Lean versus overweight patients
Source: PLoS One. 2020 Nov 13;15(11):e0241770. doi: 10.1371/journal.pone.0241770 (PMC7665822; doi:10.1371/journal.pone.0241770)
Supplement: S3 Table — (XLSX) [file pone.0241770.s011.xlsx]

## Sheet: S3 Table
S3 Table. Factors associated with all-cause mortality among the NAFLD patients, including BMI ≥ 22.
Variables a			Univariate						Multivariate b
			HR c	95% CI d			P value		HR	95% CI			P value
Age (years)			1.09	1.05	-	1.14	< 0.001		1.09	1.04	-	1.14	< 0.001
Gender, male			0.34	0.15	-	0.78	0.011		0.72	0.29	-	1.8	0.48
BMI ≥ 22 kg/m2			2	0.59	-	6.82	0.27		1.19	0.32	-	4.48	0.8
Comorbidities
	Diabetes, yes		3.02	1.28	-	7.13	0.012		2.77	1.13	-	6.81	0.026
Pathological findings
Fibrosis stage		0		reference						reference
		1-2	1.34	0.53	-	3.5	0.54		1.56	0.59	-	4.14	0.37
		3-4	5	1.69	-	14.9	0.004		3.15	0.98	-	10.2	0.055
a Listed are variables that are significantly associated with all-cause mortality by univariate analysis.
b Multivariate analysis is performed using variables significantly associated with all-cause mortality by univariate analysis.
c HR, hazard ratio
d CI, confidence interval
