# Supplementary material for: Nineteen-year prognosis in Japanese patients with biopsy-proven nonalcoholic fatty liver disease: Lean versus overweight patients
Source: PLoS One. 2020 Nov 13;15(11):e0241770. doi: 10.1371/journal.pone.0241770 (PMC7665822; doi:10.1371/journal.pone.0241770)
Supplement: S4 Table — (XLSX) [file pone.0241770.s012.xlsx]

## Sheet: S4 Table
S4 Table. Factors associated with the occurrence of liver-related events among the NAFLD patients, including BMI ≥22
Variables a			Univariate						Multivariate b
			HR c	95% CI d			P value		HR	95% CI			P value
Age (years)			1.11	1.06	-	1.17	<0.001		1.13	1.05	-	1.21	0.001
Gender, male			0.12	0.033	-	0.43	0.001		0.31	0.08	-	1.24	0.1
BMI ≥ 22 kg/m2			1.22	0.27	-	5.51	0.8		0.39	0.057	-	2.61	0.33
Comorbidities
	Diabetes, yes		3.96	1.39	-	11.3	0.01		7.27	1.95	-	27.1	0.017
Pathological findings
	Steatosis, grade ≥2		0.22	0.068	-	0.7	0.01		0.22	0.07	-	0.77	0.017
Fibrosis stage		0	reference						reference
		1-2	1.14	0.23	-	5.64	0.87		1.69	0.3	-	9.42	0.55
		3-4	10.8	2.81	-	41.4	0.001		6.22	1.5	-	25.9	0.012
a Listed are variables significantly associated with the occurrence of liver-related events by univariate analysis.
b Multivariate analysis is performed using variables significantly associated with the occurrence of liver-related events by univariate analysis.
c HR, hazard ratio
d CI, confidence interval
