# Supplementary material for: Nineteen-year prognosis in Japanese patients with biopsy-proven nonalcoholic fatty liver disease: Lean versus overweight patients
Source: PLoS One. 2020 Nov 13;15(11):e0241770. doi: 10.1371/journal.pone.0241770 (PMC7665822; doi:10.1371/journal.pone.0241770)
Supplement: S5 Table — (XLSX) [file pone.0241770.s013.xlsx]

## Sheet: S5 Table
S5 Table. All-cause mortality and Liver-related events per 1000 person-year of follow-up, BMI 22 instead of BMI 25.
			All-cause mortality					Liver-related events
Variables		Patients number (n)	PYF a	Death (n)	Per 1000 PYF (95% CI) b			PYF	Events (n)	Per 1000 PYF (95% CI)
BMI (kg/m2)	< 22	33	814.7	3	3.7 (1.3 – 10.8)			948.7	2	2.1 (0.6 – 7.7)
	≥ 22	190	3435.6	20	5.8 (3.8 – 9.0)			3176.4	12	3.8 (2.2 – 6.6)
Diabetes	no	175	3390.1	14	4.0 (2.4 - 6.7)			3321.9	7	2.1 (1.0 – 4.4)
	yes	48	858.2	9	10.5 (5.5 - 19.9)			801.1	7	8.7 (4.2 – 18.0)
NAFLD	NAFL	56	1092.1	1	0.92 (0.16 - 5.2)			1062.3	1	0.94 (0.17 – 5.3)
	NASH	167	3156.2	22	7.0 (4.6 - 10.6)			3060.7	13	4.3 (2.5 – 7.3)
Steatosis grade	< 2	81	1564.8	10	6.4 (3.5 - 11.8)			1471.5	10	6.8 (3.7 – 12.5)
	≥ 2	142	2683.5	13	4.8 (2.8 – 8.3)			2651.5	4	1.5 (0.60 – 3.9)
Fibrosis stage	≤ 2	187	3813	17	4.6 (2.9 – 7.2)			3721.6	6	1.6 (0.74 – 3.5)
	≥ 3	36	435.3	6	13.8 (6.3 – 30.1)			401.4	8	19.9 (10.1 – 39.3)
a PYF, person-year of follow-up
b CI, confidence interval
