# Supplementary material for: Nineteen-year prognosis in Japanese patients with biopsy-proven nonalcoholic fatty liver disease: Lean versus overweight patients
Source: PLoS One. 2020 Nov 13;15(11):e0241770. doi: 10.1371/journal.pone.0241770 (PMC7665822; doi:10.1371/journal.pone.0241770)
Supplement: S6 Table — (XLSX) [file pone.0241770.s014.xlsx]

## Sheet: S6 Table
S6 Table. Incidence of HCC per 1000 person-year of follow-up.
			Incidence of HCC
Variables		Patients number (n)	PYF a	Events (n)	Per 1000 PYF (95% CI) b
BMI (kg/m2)	< 22	33	814.7	1	1.2 (0.2 – 7.0)
	≥ 22	190	3400	6	1.8 (0.8 – 3.9)
a PYF, person-year of follow-up
b CI, confidence interval
