# Supplementary material for: Nineteen-year prognosis in Japanese patients with biopsy-proven nonalcoholic fatty liver disease: Lean versus overweight patients
Source: PLoS One. 2020 Nov 13;15(11):e0241770. doi: 10.1371/journal.pone.0241770 (PMC7665822; doi:10.1371/journal.pone.0241770)
Supplement: S7 Table — (XLSX) [file pone.0241770.s015.xlsx]

## Sheet: Sheet2
S7 Table. Correlation of clinical factors and pathological factors.
		Age	Gender, mal	BMI≥25	Alcohol intake	Smoking, yes	Diabetes	Hypertension	Dyslipidemia	Steatosis ≥grade2	Lobular inflammation	Portal inflammation	ballooning	Fibrosis stage
Age	Pearson's correlation coefficient	1	-.349**	-0.026	-0.004	-0.074	.204**	.351**	0.032	-.194**	-0.012	-0.068	-0.07	.215**
	Significance probability (two-sided)		0	0.702	0.948	0.259	0.002	0	0.627	0.003	0.86	0.301	0.287	0.001
Gender, mal	Pearson's correlation coefficient	-.349**	1	-0.025	.203**	.338**	-0.026	-0.122	0.018	0.097	-0.073	-0.007	-0.026	-.203**
	Significance probability (two-sided)	0		0.712	0.002	0	0.692	0.063	0.789	0.139	0.268	0.915	0.697	0.002
BMI≥25	Pearson's correlation coefficient	-0.026	-0.025	1	-0.038	-0.083	0.13	0.034	-0.024	.186**	0.116	0.126	.258**	.305**
	Significance probability (two-sided)	0.702	0.712		0.577	0.218	0.052	0.619	0.724	0.005	0.084	0.06	0	0
Alcohol intake	Pearson's correlation coefficient	-0.004	.203**	-0.038	1	.156*	0.079	0.124	0.015	-0.07	-0.049	-0.128	-0.082	-0.102
	Significance probability (two-sided)	0.948	0.002	0.577		0.018	0.23	0.058	0.824	0.285	0.456	0.051	0.212	0.122
Smoking, yes	Pearson's correlation coefficient	-0.074	.338**	-0.083	.156*	1	0.021	-0.094	0.051	-0.034	-0.09	0.041	-0.068	-0.079
	Significance probability (two-sided)	0.259	0	0.218	0.018		0.746	0.152	0.436	0.608	0.169	0.535	0.301	0.232
Diabetes	Pearson's correlation coefficient	.204**	-0.026	0.13	0.079	0.021	1	.178**	0.026	-0.073	0.062	-0.011	0	.189**
	Significance probability (two-sided)	0.002	0.692	0.052	0.23	0.746		0.006	0.688	0.266	0.35	0.868	0.997	0.004
Hypertension	Pearson's correlation coefficient	.351**	-0.122	0.034	0.124	-0.094	.178**	1	0.086	-0.059	0.024	-0.062	-0.078	0.055
	Significance probability (two-sided)	0	0.063	0.619	0.058	0.152	0.006		0.193	0.372	0.718	0.345	0.236	0.404
Dyslipidemia	Pearson's correlation coefficient	0.032	0.018	-0.024	0.015	0.051	0.026	0.086	1	0.098	-0.049	0.015	0.028	0.045
	Significance probability (two-sided)	0.627	0.789	0.724	0.824	0.436	0.688	0.193		0.136	0.453	0.816	0.671	0.496
Steatosis ≥grade2	Pearson's correlation coefficient	-.194**	0.097	.186**	-0.07	-0.034	-0.073	-0.059	0.098	1	.238**	.187**	.588**	.163*
	Significance probability (two-sided)	0.003	0.139	0.005	0.285	0.608	0.266	0.372	0.136		0	0.004	0	0.013
Lobular inflammation	Pearson's correlation coefficient	-0.012	-0.073	0.116	-0.049	-0.09	0.062	0.024	-0.049	.238**	1	0.104	0.102	.405**
	Significance probability (two-sided)	0.86	0.268	0.084	0.456	0.169	0.35	0.718	0.453	0		0.115	0.12	0
Portal inflammation	Pearson's correlation coefficient	-0.068	-0.007	0.126	-0.128	0.041	-0.011	-0.062	0.015	.187**	0.104	1	.182**	.205**
	Significance probability (two-sided)	0.301	0.915	0.06	0.051	0.535	0.868	0.345	0.816	0.004	0.115		0.006	0.002
ballooning	Pearson's correlation coefficient	-0.07	-0.026	.258**	-0.082	-0.068	0	-0.078	0.028	.588**	0.102	.182**	1	.219**
	Significance probability (two-sided)	0.287	0.697	0	0.212	0.301	0.997	0.236	0.671	0	0.12	0.006		0.001
Fibrosis stage	Pearson's correlation coefficient	.215**	-.203**	.305**	-0.102	-0.079	.189**	0.055	0.045	.163*	.405**	.205**	.219**	1
	Significance probability (two-sided)	0.001	0.002	0	0.122	0.232	0.004	0.404	0.496	0.013	0	0.002	0.001
**. The correlation coefficient is significant (two-sided) at the 1% level.
*. The correlation coefficient is significant (two-sided) at the 5% level.
